# Supplementary material for: Investigation of energy metabolic dynamism in hyperthermia-resistant ovarian and uterine cancer cells under heat stress
Source: Sci Rep. 2021 Jul 19;11:14726. doi: 10.1038/s41598-021-94031-9 (PMC8289900; doi:10.1038/s41598-021-94031-9)
Supplement: Supplementary file 1 — Supplementary Information 1. [file 41598_2021_94031_MOESM1_ESM.xlsx]

## Sheet: Sheet1
Table S1. Metabolite concentration in SKOV3 mesured with CE-TOFMS [nmol/1×10^6 cells]
Metabolite		Control			Hyperthermia			LOG2 (FoldChange)
		Mean	SD		Mean	SD
NADP		0.173196	0.0372194		0.736074	0.158181		2.08745
cAMP		0.100718	0.0185428		0.391227	0.072027		1.95768
Trp		1.68895	0.410373		5.46813	1.32862		1.69492
CMP		0.608466	0.124789		1.77005	0.363017		1.54054
GDP		1.04156	0.142577		2.64102	0.361524		1.34235
CTP		1.3179	0.247559		3.23964	0.608544		1.29759
GTP		2.33418	0.385752		5.46665	0.90343		1.22774
GSSG_divalent		55.3833	0.9446		129.289	2.20512		1.22308
Asn		23.5148	3.31649		51.6814	7.28907		1.13608
Adenosine		1.25343	0.101165		2.74095	0.221225		1.1288
Glycolic acid		1.34198	0.118283		2.86082	0.252155		1.09207
Malic acid		2.48727	0.336955		5.17214	0.700681		1.0562
CDP		0.814033	0.0238701		1.68856	0.0495141		1.05264
GMP		0.203362	0.00472607		0.420188	0.00976503		1.04698
Ile		28.3208	5.69294		56.4146	11.3402		0.994207
Guanine		1.36023	0.258727		2.656	0.505193		0.965402
Succinic acid		1.47701	0.359822		2.86419	0.697759		0.955447
Asp		43.1155	3.85542		82.0696	7.33873		0.928642
Thymidine		20.6136	3.29836		38.6536	6.18494		0.907011
Gluconic acid		0.296053	0.00840243		0.554313	0.0157322		0.904845
UMP		0.532383	0.0544737		0.995135	0.101823		0.902428
Tyr		11.168	0.109906		20.1185	0.19799		0.849155
Lys		15.9859	2.16046		28.7081	3.87983		0.844658
Hydroxyproline		19.6096	3.80156		34.5023	6.68868		0.815132
Cys		1.62383	0.0934822		2.82357	0.16255		0.798117
Phe		8.89804	0.503313		15.443	0.873525		0.795393
His		10.3456	2.25523		17.9472	3.91228		0.794732
S-Adenosylmethionine		3.80455	0.75834		6.56672	1.30891		0.787448
Ornithine		7.44627	1.83018		12.8036	3.14692		0.781958
β-Ala		17.0118	4.1981		29.1386	7.19071		0.776398
Met		6.44592	0.397844		11.0348	0.681071		0.775601
ADP		2.30433	0.184726		3.93268	0.315263		0.771166
UTP		10.7822	0.0684212		18.0421	0.114491		0.742722
NAD		3.35168	0.481133		5.58101	0.801154		0.735645
Arg		44.5302	8.98138		73.4251	14.8093		0.721489
GABA		5.85154	0.69088		9.59698	1.1331		0.713763
Gln		23.7068	3.43883		38.4399	5.57598		0.697306
Sedoheptulose-7-phosphate		1.57807	0.39256		2.53909	0.631623		0.686152
Glu		388.015	18.765		615.51	29.767		0.66567
Homoserine		14.0101	1.57507		22.2147	2.49746		0.665043
N,N-dimethyleglycine		1.32143	0.229021		2.0755	0.35971		0.651355
Val		1.81755	0.442083		2.84135	0.691101		0.64458
Glycerophosphorate		1.29423	0.28471		2.02164	0.444728		0.643431
Ser		18.7798	1.69096		28.9866	2.60999		0.626204
Glucose 1-phosphate		1.63895	0.284974		2.47608	0.430529		0.595282
Creatinine		1.95703	0.114057		2.93895	0.171284		0.586633
Cytidine		1.53549	0.229624		2.28794	0.342149		0.575351
Fluctose 1,6-diphosphate		1.57563	0.560726		2.29361	1.03889		0.541694
Erythrose 4-phosphate		19.3642	2.03117		28.0561	2.94289		0.534925
Putrescine		1.42816	0.301084		2.06181	0.43467		0.529755
Pro		37.9622	5.03067		54.724	7.25191		0.52761
Carnosine		1.87225	0.274322		2.66372	0.390288		0.508668
Dihydroxyacetone phosphate		1.43287	0.505965		2.02162	0.603911		0.496602
AMP		1.44433	0.167367		2.03533	0.235853		0.49487
Hypoxanthine		1.63549	0.110513		2.24585	0.151756		0.457537
Creatine		16.6047	1.34244		22.3323	1.80549		0.427536
Citrulline		2.90775	0.117077		3.86064	0.155444		0.408936
Anthranilic acid		1.24726	0.237993		1.63847	0.31264		0.393584
Ribulose 5-phosphate		0.233126	0.0379265		0.292449	0.0475776		0.327078
Gly		49.3822	7.84995		61.2167	9.7312		0.309935
Thymine		1.37286	0.109874		1.58309	0.126699		0.20556
IMP		0.298835	0.0532413		0.333023	0.0593322		0.15627
ATP		9.87696	2.39166		10.598	2.56625		0.101654
UDP		1.70907	0.0410409		1.80401	0.0433207		0.0779938
Lactic acid		42.7616	7.18525		40.6808	5.20965		-0.0719669
Glyceraldehyde 3-phosphate		0.233126	0.098786		0.201796	0.0331429		-0.208212
Fluctose 6-phosphate		1.69476	0.436885		1.39695	0.149593		-0.278802
Spermidine		1.97952	0.36709		1.48732	0.275815		-0.412436
GSH		256.846	0.910705		189.736	0.67275		-0.436914
Choline		11.2915	0.476207		7.65816	0.322975		-0.560167
Pyruvic acid		10.2594	1.07046		6.95614	1.12608		-0.560587
2-Phosphoglyceric acid		0.425878	0.0175717		0.220461	0.0190977		-0.94992
Uridine		3.75202	0.676545		1.67181	0.301452		-1.16626
3-phosphoglyceric acid		2.69705	0.129547		1.19901	0.306246		-1.16954
dTTP		2.15738	0.333565		0.421635	0.0651914		-2.35522
Spermine		5.65128	0.688441		1.01635	0.123812		-2.47519
2-Oxoisovaleric acid		1.55357	0.232184		0.2551	0.0381253		-2.60645
Fumaric acid		0.609173	0.0137937		0.07007	0.00158662		-3.11998
Ribose-5-Phosphate		4.41867	0.594255		0.42228	0.0567912		-3.38734
6-Phosphogluconic acid		3.83735	0.865642		0.366725	0.0827269		-3.38734
CoA_divalent 1)		0.575869	0.10358		0	-		-3.38734
Inosine 1)		2.8944	0.289136		0	-		-3.38734
Metabolites in red and green represent up- and down-regulated ones after hypthermia in SKOV3 cells shown in Fig. 1A.
1) Metabolites were undetected after hyperthermia. The concentrations of those metabolites were considerted as the lowest value.
